# Supplementary material for: Professionals’ Perceptions on Implementing an Adapted Lifestyle Coaching Program for People with Physical Disabilities
Source: Healthcare (Basel). 2025 Aug 12;13(16):1978. doi: 10.3390/healthcare13161978 (PMC12385834; doi:10.3390/healthcare13161978)
Supplement: Supplementary file 1 [file healthcare-13-01978-s001.zip]

Archive with 1 entries (1 files):
- healthcare-3730290-supplementary.pdf
